# Supplementary material for: Enhancement of antibacterial activity in electrospun fibrous membranes based on quaternized chitosan with caffeic acid and berberine chloride for wound dressing applications
Source: RSC Adv. 2024 Oct 30;14(47):34756–68. doi: 10.1039/d4ra05114a (PMC11526035; doi:10.1039/d4ra05114a)
Supplement: RA-014-D4RA05114A-s001 [file RA-014-D4RA05114A-s001.txt]

File Name : figure s1.tif

Caption : fig. s1 (a) 250 to 500 nm uv/vis spectra of caffeic acid (ca), chitosan (c), htcc (h) and polyethylene oxide (p) dissolved in ph 7.4 pbs with a concentration of 25 mg/l; (b) calibration line of caffeic acid measured at 283 nm ranging from 0.5 – 50 ppm.

File Name : figure s2.tif

Caption : fig. s2 (a) 250 to 500 nm uv/vis spectra of berberine (b), chitosan (c), htcc (h) and polyethylene oxide (p) dissolved in ph 7.4 pbs with a concentration of 25 mg/l; (b) calibration line of berberine measured at 260 nm ranging from 0.5 – 50 ppm.

File Name : figure s3.tif

Caption : fig. s3 stress-strain curves of (a) s1-cu, (b) s2-cu, (c) s3-bu and (d) s4-bu electrospun nanofibers.
